# Supplementary material for: Spinal Muscle Thickness and Activation during Abdominal Hollowing and Bracing in CrossFit® Athletes
Source: Sports (Basel). 2023 Aug 18;11(8):159. doi: 10.3390/sports11080159 (PMC10458255; doi:10.3390/sports11080159)
Supplement: Supplementary file 1 [file sports-11-00159-s001.zip]

Archive with 1 entries (1 files):
- sports-2537584-supplementary.pdf
